# Supplementary material for: Analyzing human knockouts to validate GPR151 as a therapeutic target for reduction of body mass index
Source: PLoS Genet. 2022 Apr 5;18(4):e1010093. doi: 10.1371/journal.pgen.1010093 (PMC9022822; doi:10.1371/journal.pgen.1010093)
Supplement: S4 Table — (XLSX) [file pgen.1010093.s004.xlsx]

## Sheet: Body weight (g) - Male mice
Weeks	Gpr151+/+, HFD (n=12)												Gpr151-/-, HFD (n=12)												Gpr151+/+, chow (n=11)											Gpr151-/-, chow (n=11)
	Animal 1	Animal 2	Animal 3	Animal 4	Animal 5	Animal 6	Animal 7	Animal 8	Animal 9	Animal 10	Animal 11	Animal 12	Animal 1	Animal 2	Animal 3	Animal 4	Animal 5	Animal 6	Animal 7	Animal 8	Animal 9	Animal 10	Animal 11	Animal 12	Animal 1	Animal 2	Animal 3	Animal 4	Animal 5	Animal 6	Animal 7	Animal 8	Animal 9	Animal 10	Animal 11	Animal 1	Animal 2	Animal 3	Animal 4	Animal 5	Animal 6	Animal 7	Animal 8	Animal 9	Animal 10	Animal 11
5	20.8	20.6	18	18.2	20.6	20.8	19.2	18.5	17.6	18.9	20.1	20.9	21.1	20.5	19.3	19	18.8	18.2	18.4	20.7	19.3	20.4	20.9	21.5	18.9	16.2	24.4	18.3	18.9	21.2	21.3	21.5	21.1	20.2	20.5	21.3	19	19.8	21.8	20.8	20.3	21.8	18.3	18	20.4	13.1
6	22.43	21.99	20.1	19.65	21.37	22.15	20.35	20.08	19.28	20.67	20.57	23.04	22.13	23.8	21.1	21.44	20.47	19.67	20.72	22.98	21.49	23.55	21.93	24.2	19.75	17.62	23.64	19.34	20.03	22.35	22.06	23.35	23.01	21.03	21.87	22.3	19.32	21.37	22.78	21.91	21.69	23.16	19.87	19.53	21.17	15.07
7	23.46	23.27	21.12	20.78	23.16	23.36	22.49	21.66	21.07	22.25	21.49	25.16	23.79	26.49	22.45	23.06	22.01	21.23	22.6	26.13	23.48	25.41	23.72	26.79	21.46	19.12	26.51	21.01	21.04	23.63	23.28	24.74	24.31	22.81	24.03	23.12	20.32	22.58	23.26	22.73	22.75	23.85	20.73	21.01	22.58	16.64
8	24.56	25.15	22.59	22.36	24.72	25	23.82	23.14	22.26	24.04	22.18	27.4	25.17	28.16	24.38	25.05	24.41	22.3	26.45	28.97	25.62	28.71	25.11	29.9	21.57	20.38	27.09	21.14	21.82	24.38	24.16	25.1	24.7	23.29	24.25	23.93	21.08	22.99	23.74	23.48	23.33	24.71	21.67	21.81	23.7	17.84
9	24.83	26.4	23.68	23.65	26.12	26.5	25.52	23.74	22.87	25.27	23.43	29.91	26.86	30.64	25.04	26.75	26.63	23.84	29.04	32.42	28.03	31.44	27.29	31.98	22.06	20.27	27.28	21.87	22.19	25.32	24.62	25.24	25.89	24.05	25.12	24.16	21.61	23.92	24.19	23.92	24.25	24.71	22.52	22.81	23.64	19
10	26.08	27.45	26.62	25.23	27.76	28.83	26.72	25.69	24.37	26.7	24.5	32.69	30.29	34.72	26.96	27.99	28.9	26.88	32	34.64	29.45	34.24	29.84	35.65	22.82	20.69	28.53	22.69	22.17	25.74	25.5	25.78	26.69	24.68	25.9	25.22	22.85	24.14	24.8	24.1	24.55	25.51	23.33	23.48	24.24	19.35
11	26.97	29.53	28.27	25.69	29.9	31.49	29.32	26.97	24.87	28.63	25.67	35.53	32.92	38.27	28.8	30.08	30.91	28.04	35.02	36.69	32.56	36.89	31.29	37.94	22.99	21.12	28.92	22.8	23.12	26.58	25.8	26.36	26.9	25.49	26.5	25.02	23.08	24.94	24.83	24.36	25.51	26.19	23.9	23.6	24.47	19.29
12	28.38	30.44	28.48	27.43	30.08	32.25	30.08	28.28	25.26	29.55	26.06	37.13	33.68	39.36	29.84	30.39	32.19	29.33	36.48	37.94	33.02	39.54	31.84	38.8	23.3	21.21	28.5	22.82	23.1	27.36	26.16	26.97	27.16	25.64	26.66	25.31	23.15	25.13	24.86	25.03	25.21	26.54	24.13	24	24.91	19.74
13	29.47	32.14	30.16	29.97	33.02	34.42	32.79	29.66	26.76	32.26	27.72	40.24	36.49	41.62	31.69	32.45	33.91	30.54	39.66	40.99	35.92	42.16	32.34	40.7	23.39	22.15	29.3	23.49	23.41	28.37	27.14	27.18	27.89	26.25	27.57	25.82	23.71	25.96	25.72	25.54	25.07	27.19	24.68	24.54	25.63	20.69
14	30.25	33.37	31.14	30.48	35.26	35.81	32.26	30.8	28.47	33.51	28.4	41.9	37.97	45.17	33.24	32.5	35.7	31.09	42.58	44.14	36.94	44.21	33.66	40.3	24.18	22.94	29.98	23.45	23.82	28.21	27.09	27.25	27.93	26.7	28.14	25.79	23.91	26.48	26.66	25.73	26.07	27.58	25.19	24.78	26.41	21.6
15	32.82	35.63	32.59	32.68	37.98	37.85	34.22	33.31	30.92	35.1	29.95	45.01	41.11	49.36	35.23	33.36	38.14	34.14	46.12	48.48	37.6	46.7	36.31	43.4	25.36	23.3	31.27	24.08	24.21	28.15	27.05	27.63	28.61	26.61	27.92	27.04	24.74	26.36	26.88	25.86	26.63	27.37	25.44	24.9	26.76	21.46
17	36.46	37.06	34.95	36.35	42.19	41.69	36.13	35.46	34.01	37.05	32.22	48.19	45.03	51.66	38.23	35.59	41.92	37.29	48.86	49.31	41.45	49.57	39.32	47.57	25.22	23.1	32.03	24.19	25.05	29.16	28.91	28.16	28.95	27.43	29.04	27.28	24.91	26.77	27.46	26.17	27.41	27.5	26.43	26.08	27.45	21.32

## Sheet: Body weight (g) - Female mice
Weeks	Gpr151+/+, HFD (n=10)										Gpr151-/-, HFD (n=7)							Gpr151+/+, chow (n=9)									Gpr151-/-, chow (n=7)
	Animal 1	Animal 2	Animal 3	Animal 4	Animal 5	Animal 6	Animal 7	Animal 8	Animal 9	Animal 10	Animal 1	Animal 2	Animal 3	Animal 4	Animal 5	Animal 6	Animal 7	Animal 1	Animal 2	Animal 3	Animal 4	Animal 5	Animal 6	Animal 7	Animal 8	Animal 9	Animal 1	Animal 2	Animal 3	Animal 4	Animal 5	Animal 6	Animal 7
5	16.3	16.8	17.4	17.5	17.5	16.1	18.8	16.5	17.8	16.6	17.4	17.1	17.4	17.5	18.8	17.7	18.9	16	18.3	17.3	15.4	15.8	15.1	15	15.6	16.5	17	16.7	16.1	18.2	16.7	17	17.5
6	17.57	16.5	17.84	17.83	17.33	16.98	19.15	16.92	17.49	17.28	18.25	17.35	18.12	19.58	18.25	18.56	21.12	18.36	18.01	16.37	16.28	15.98	15.36	16.46	16.64	16.64	16.1	16.89	16.2	18.77	17.84	17.83	18.49
7	18.78	17.57	19.07	18.8	18.82	17.65	20.45	18.39	19.09	17.81	19.49	18.42	20.37	20.35	19.43	19.12	21.22	19.25	19.67	18.03	17.45	17.11	16.47	17.47	17.13	18.29	17.1	17.93	17.47	19.26	18.26	18.13	18.81
8	19.41	18.35	19.87	20.18	19.9	19.87	21.74	18.93	20.56	19.26	20.19	20.22	21.37	21.25	19.85	20.45	22.55	20.1	20.37	18.73	18.91	17.63	17.21	17.61	18.39	18.44	18.4	18.55	17.79	20.28	18.32	18.93	19.3
9	20.44	19.05	20.85	20.64	22.5	21.91	23.84	19.58	22.2	20.39	21.47	20.78	22.96	23.43	20.41	21.51	24.2	21.02	20.7	19.83	19.42	18.39	18.6	18.81	18.94	19.63	19.44	18.51	18.19	20.98	19.23	18.92	19.48
10	23.14	19.76	21.56	22.34	25.91	21.7	24.83	19.61	22.96	20.37	21.82	22.22	24.81	24.67	22.04	25.6	25.84	21.68	21.68	20.68	19.67	19.06	18.58	19.02	19.34	19.98	20.47	19.34	19	21.01	19.94	19.52	20.43
11	24.39	20.25	23.66	24.13	24.87	21.57	26.93	21.51	24.2	20.77	23.36	22.09	25.88	27.27	22.32	23.72	27.53	22.46	22.38	20.45	20.57	18.65	19.13	20.11	19.59	20.65	20.3	19.82	19.36	21.84	19.85	20.02	20.16
12	25.62	21.13	25.61	24.83	27.62	23.63	27.93	21.92	26.09	21.08	24.92	22.75	27.81	29.75	22.46	25.48	29.53	21.98	22.29	20.71	20.58	18.43	19.48	20.73	20.19	20.47	20.68	20.38	18.97	22.44	20.35	20.08	20.81
13	28.13	25.44	27.21	29.33	28.58	25.96	29.08	22.1	26.82	22.46	26.63	24.88	29.6	31.41	25.74	26.49	30.83	22.81	22.95	21.11	20.76	19.37	19.51	19.94	20.33	20.41	21.19	20.69	20.18	24.01	20.75	20.86	22.04
14	30.56	22.66	29.38	28.83	31.19	28.51	31.38	24.46	31.36	24.68	24.91	23.6	26.22	29.66	24.66	28.23	31.52	23.11	23.6	21.45	21.66	18.68	19.14	20.25	20.43	21.08	21.42	21.99	20.06	23.3	21.19	21.5	21.05
15	30.81	24.29	31.66	29.8	32.61	29.69	34.93	25.08	28.63	23.34	28.98	24.03	28.56	30.34	26.73	33.2	32.38	23.74	23.49	21.16	22.34	19	19.91	20.59	21.27	21.37	22.39	22.11	21.06	25.61	22.03	21.3	21.71
17	31.79	27.57	35.02	34.12	36.47	33.39	37.31	28.01	31.53	28.25	29.15	27.26	34.07	36.95	27.86	34.33	34.78	22.93	23.87	21.54	21.38	19.12	21.15	20.12	20.57	20.76	22.64	22.4	21.11	24.35	22.37	21.44	22.38

## Sheet: Food intake (kCal) - Male mice
Weeks	Gpr151+/+, HFD (n=12)												Gpr151-/-, HFD (n=12)												Gpr151+/+, chow (n=11)											Gpr151-/-, chow (n=11)
	Animal 1	Animal 2	Animal 3	Animal 4	Animal 5	Animal 6	Animal 7	Animal 8	Animal 9	Animal 10	Animal 11	Animal 12	Animal 1	Animal 2	Animal 3	Animal 4	Animal 5	Animal 6	Animal 7	Animal 8	Animal 9	Animal 10	Animal 11	Animal 12	Animal 1	Animal 2	Animal 3	Animal 4	Animal 5	Animal 6	Animal 7	Animal 8	Animal 9	Animal 10	Animal 11	Animal 1	Animal 2	Animal 3	Animal 4	Animal 5	Animal 6	Animal 7	Animal 8	Animal 9	Animal 10	Animal 11
6	13.3	11.7	11.6	11.2	12.9	13	12.1	11.4	11	11.9	14.5	13.3	12.3	14.1	13.1	12.1	11.6	11.3	12.5	13.4	13.4*	14.5	12.5	13.9	11.4	12	13	11.8	13.6	13.4	12.9	14.9	15.1	15.4	15.4	14.5	14.1	13.2	14.6	13.8	14	15	14.2	14.6	13.9	14.1
7	25.8	24.5	22.9	22.7	38.9	26.7	26	23.8	22.6	24.2	34.1	29.6	25.5	29.5	25.2	24.7	23.8	22.9	25.5	28.4	27.3*	28.9	26.2	28.8	25.7	25.8	27.9	26.3	27.5	28.6	27.9	31.5	31.2	32.7	30.8	29.4	28.7	28.4	31.2	30.1	28.5	30.8	29.6	30.1	29.5	28.5
8	38.2	37.4	35	35	55.3	39.8	39.4	37.2	35.1	37.6	48.1	44.5	38.9	43.7	39.1	37.9	37	34.6	39.9	43.7	40.9*	44.9	39.4	44.1	40.2	40.3	43.3	39.6	41.2	42.6	42	46.7	47.2	47.9	44.7	44.2	42.8	43.1	47.3	45.1	41.8	47.8	44.1	44	43	41.7
9	49.1	49.6	45.9	47.1	70.2	53	53	49.9	46.3	50.8	60.8	59.1	52.1	58.8	52.7	50.1	50.4	47.4	54.5	59.8	Not available*	60.8	53.2	58.5	51.9	54	56.9	51.9	53.7	57	55.5	61.1	62.7	62.9	59.7	57.7	55.1	57.7	61.3	59.5	54.8	62.4	58.3	59.3	57	55.2
10	60.6	61.5	58.6	59.5	84.9	67.1	66.4	63.5	58	63.7	73.6	74.5	66.6	75.1	67.5	62.4	63.8	60.6	69	74.1	Not available*	75.9	67.3	73.8	63.9	66.6	71.2	64.2	65.9	69.4	68.5	74.4	77.8	76.7	73.9	70.3	68.3	71.7	75.4	72.8	67.8	76.3	71.6	73.1	69.9	67.7
11	72.5	74.5	71.1	71.9	99.7	81.9	81.4	76.9	69.1	77.5	86.7	90.2	81.1	91.8	82.7	75.6	77.3	72.9	84.3	88.4	Not available*	92.2	81.2	88.7	75	78.6	84.8	75.9	78.4	81.9	81	87.5	93	90.4	87.6	82.4	80.4	84.8	88.2	85.3	80.2	89.5	85.2	85.7	81.6	79.3
12	84.7	87.3	81.8	85	112.4	95.4	94.4	91	80.4	90.9	98.9	104.3	93.9	106.2	97.5	86.7	90.1	85.5	98.2	102.3	Not available*	108.5	93.9	102.2	86.9	90.5	98.3	88.1	91.5	96.3	94.8	102.1	109.4	105.6	102.9	95.7	93	98.4	102.1	99.4	93.6	103.9	99.9	100	94	92.8
13	96.5	99.9	93.4	98.2	127.3	109	109	103.9	92.4	104.6	112	119.4	108.1	121.6	111.8	99.2	103.1	98	112.8	117.1	Not available*	124.3	105.9	115.8	97.7	102.4	111.7	100	104.2	109.4	108.4	114.9	124.7	119.4	115.6	107.8	104.5	110.6	114.3	111.7	106.2	118.3	114.4	112.4	106.3	105.5
14	107.7	112.7	104.9	110.4	142.4	122.6	120.5	117.2	104.7	117.7	124.5	134.2	122.1	138.6	126.6	109.5	116.6	109.9	127.8	132.8	Not available*	140.3	119	127.4	109.5	114	125.2	111.7	117.5	122.5	121.5	128.7	140	133.6	129.9	120.4	117.2	124	127.6	125.2	119.3	133	129.5	125.9	119.1	119.8
15	120.9	125.9	116.9	123.7	157.7	137.4	134.2	131.7	118.2	131.3	137.7	150.2	137.4	155.9	141.7	120.8	130.2	123.7	143.1	148.8	Not available*	156.5	132.7	142.2	123.2	126	139.6	123.9	130.3	135.6	134.6	142.4	157.8	148.6	144	133.7	130.6	137.4	141.7	138.7	132.6	147.7	144	139.1	132.9	133.1
17	147.9	151.1	142.1	152.7	188.5	167.3	161.5	159.4	145.9	156.7	164.2	180.8	168.8	187.1	172.6	144.7	159.1	151.1	172.8	177.9	Not available*	189.6	161.1	173.1	145.9	147.8	164.9	146.3	154.8	162.1	160.5	168.6	188.9	177	171.8	159.3	155.4	163.2	167.4	164.1	159.1	174.5	172.1	164.2	157.4	158
																					*Excluded from analysis: Food intake data was lost for this animal past week 8.
